# Supplementary material for: Dynamical Behavior of Two Interacting Double Quantum Dots in 2D Materials for Feasibility of Controlled-NOT Operation
Source: Nanomaterials (Basel). 2022 Oct 13;12(20):3599. doi: 10.3390/nano12203599 (PMC9610695; doi:10.3390/nano12203599)
Supplement: Supplementary file 1 [file nanomaterials-12-03599-s001.zip › nanomaterials-1962552-supplementary-conversion/Supplementary_Proofread/ref.bib]

@article{greenwade93,
    author  = "George D. Greenwade",
    title   = "The {C}omprehensive {T}ex {A}rchive {N}etwork ({CTAN})",
    year    = "1993",
    journal = "TUGBoat",
    volume  = "14",
    number  = "3",
    pages   = "342--351"
}

@article{Xei2017,
    author  = "X. Xei and J. Kang and W. Cao and J. H. Chu and  Y. Gong and P. M. Ajayan and K. Banerjee",
    title = " Designing artificial 2D crystals with site and size controlled quantum dots",
    year = "2017",
    journal = "Sci Rep",
    volume  = "7",
    pages = "9965"
}

@Article{LiLi2019,
AUTHOR = {Li, Li and Chen, Jiyang and Wu, Keyue and Cao, Chunbin and Shi, Shiwei and Cui, Jingbiao},
TITLE = {The Stability of Metallic MoS2 Nanosheets and Their Property Change by Annealing},
JOURNAL = {Nanomaterials},
VOLUME = {9},
YEAR = {2019},
NUMBER = {10},
ARTICLE-NUMBER = {1366},
URL = {https://www.mdpi.com/2079-4991/9/10/1366},
PubMedID = {31554192},
ISSN = {2079-4991},
ABSTRACT = {Highly pure 1T MoS2 nanosheets were grown at 200 &deg;C by a hydrothermal process. The effects of mild annealing on the structural and physical properties of the MoS2 were studied by heating the nanosheets in air and vacuum up to 350 &deg;C. It was found that the annealing leads to an increase in resistivity for the nanosheets by 3 orders of magnitude, the appearance of two absorption bands in the visible range, and a hydrophilic to hydrophobic change in the surface wetting properties. Monitoring of the annealing process by Raman spectroscopy indicates that the material property changes are associated with a 1T to 2H MoS2 phase transition, with activation energies of 517 meV in air and 260 meV in vacuum. This study provides another way to control the electrical, optical, and surface properties of MoS2 nanosheets for fulfilling the needs of various applications.},
DOI = {10.3390/nano9101366}
}


@article{Lin2014,
    author  = {Lin, Yung Chang and Dumcenco, Dumitru O and Huang, Ying Sheng and Suenaga, Kazu},
    title = { Atomic mechanism of the semiconducting-to-
metallic phase transition in single-layered MoS$_2$},
    year = "2014",
    journal = "Nat Nanotechnol.",
    volume  = "9",
    pages = "391–396"
}


@book{Griffiths_Intro_Quan,
    author = {Griffiths, David J.},
    edition = {2nd},
    publisher = {Pearson Prentice Hall},
    isbn = {0131118927},
    title = {{Introduction to Quantum Mechanics (2nd Edition)}},
    year = 2004
}

@article{Jelic2012,
	doi = {10.1088/0143-0807/33/6/1651},
	url = {https://doi.org/10.1088/0143-0807/33/6/1651},
	year = 2012,
	month = {sep},
	publisher = {{IOP} Publishing},
	volume = {33},
	number = {6},
	pages = {1651--1666},
	author = {V Jelic and F Marsiglio},
	title = {The double-well potential in quantum mechanics: a simple, numerically exact formulation},
	journal = {European Journal of Physics},
	abstract = {The double-well potential is arguably one of the most important potentials in quantum mechanics, because the solution contains the notion of a state as a linear superposition of ‘classical’ states, a concept which has become very important in quantum information theory. It is therefore desirable to have solutions to simple double-well potentials that are accessible to the undergraduate student. We describe a method for obtaining the numerically exact eigenenergies and eigenstates for such a model, along with the energies obtained through the Wentzel–Kramers–Brillouin (WKB) approximation. The exact solution is accessible with elementary mathematics, though numerical solutions are required. We also find that the WKB approximation is remarkably accurate, not just for the ground state, but also for the excited states.}
}

@article{CNOT1995,
  title = {Elementary gates for quantum computation},
  author = {Barenco, Adriano and Bennett, Charles H. and Cleve, Richard and DiVincenzo, David P. and Margolus, Norman and Shor, Peter and Sleator, Tycho and Smolin, John A. and Weinfurter, Harald},
  journal = {Phys. Rev. A},
  volume = {52},
  issue = {5},
  pages = {3457--3467},
  numpages = {0},
  year = {1995},
  month = {Nov},
  publisher = {American Physical Society},
  doi = {10.1103/PhysRevA.52.3457},
  url = {https://link.aps.org/doi/10.1103/PhysRevA.52.3457}
}

@article{Li2015CNOT,
    author = {Li, Hai O. and Cao, Gang and Yu, Guo D. and Xiao, Ming and Guo, Guang C. and Jiang, Hong W. and Guo, Guo P.},
    year = {2015},
    title = {Conditional rotation of two strongly coupled semiconductor charge qubits},
    volume = {6},
    journal = {Nat. Commun.},
    SP = {7681}
}

@article{MacQuarrie2020,
abstract = {Fast operations, an easily tunable Hamiltonian, and a straightforward two-qubit interaction make charge qubits a useful tool for benchmarking device performance and exploring two-qubit dynamics. Here, we tune a linear chain of four Si/SiGe quantum dots to host two double dot charge qubits. Using the capacitance between the double dots to mediate a strong two-qubit interaction, we simultaneously drive coherent transitions to generate correlations between the qubits. We then sequentially pulse the qubits to drive one qubit conditionally on the state of the other. We find that a conditional $\pi$-rotation can be driven in just 74 ps with a modest fidelity demonstrating the possibility of two-qubit operations with a 13.5 GHz clockspeed.},
author = {MacQuarrie, E R and Neyens, Samuel F and Dodson, J P and Corrigan, J and Thorgrimsson, Brandur and Holman, Nathan and Palma, M and Edge, L F and Friesen, Mark and Coppersmith, S N and Eriksson, M A},
doi = {10.1038/s41534-020-00314-w},
issn = {2056-6387},
journal = {npj Quantum Information},
number = {1},
pages = {81},
title = {{Progress toward a capacitively mediated CNOT between two charge qubits in Si/SiGe}},
url = {https://doi.org/10.1038/s41534-020-00314-w},
volume = {6},
year = {2020}
}

@article{Georgescu2014QuantumSim,
  title = {Quantum simulation},
  author = {Georgescu, I. M. and Ashhab, S. and Nori, Franco},
  journal = {Rev. Mod. Phys.},
  volume = {86},
  issue = {1},
  pages = {153--185},
  numpages = {33},
  year = {2014},
  month = {Mar},
  publisher = {American Physical Society},
  doi = {10.1103/RevModPhys.86.153},
  url = {https://link.aps.org/doi/10.1103/RevModPhys.86.153}
}

@book{Nielsen2000,
    author = {Nielsen, M. A. and Chuang, I. L.},
    publisher = {Cambridge: Cambridge University Press},
    title = {{Quantum Computation and Quantum Information}},
    year = 2000
}

@book{Varga2011,
    author = {Varga, Kalman and Driscoll, Joseph A.},
    publisher = {Cambridge: Cambridge University Press},
    title = {{Computational Nanoscience: Applications for Molecules, Clusters, and Solids}},
    isbn = {978-1-107-00170-1},
    year = 2011
}

@book{Grasselli2008,
    author = {Grasselli, Matheus and Pelinovsky, Dmitry},
    publisher = {Jones and Bartlett Publishers},
    title = {{Numerical Mathematics}},
    isbn = {978-0-7637-3767-2},
    year = 2008
}

@Inbook{Divincenzo1997,
author="Divincenzo, D. P.",
editor="Sohn, Lydia L.
and Kouwenhoven, Leo P.
and Sch{\"o}n, Gerd",
title="Topics in Quantum Computers",
bookTitle="Mesoscopic Electron Transport",
year="1997",
publisher="Springer Netherlands",
address="Dordrecht",
pages="657--677",
abstract="I provide an introduction to quantum computers, describing how they might be realized using language accessible to a solid state physicist. A listing of the minimal requirements for creating a quantum computer is given. I also discuss several recent developments in the area of quantum error correction, a subject of importance not only to quantum computation, but also to some aspects of the foundations of quantum theory.",
isbn="978-94-015-8839-3",
doi="10.1007/978-94-015-8839-3_18",
url="https://doi.org/10.1007/978-94-015-8839-3_18"
}


@article{Pawlowski2021,
  title = {Valley Two-Qubit System in a ${\mathrm{Mo}\mathrm{S}}_{2}$-Monolayer Gated Double Quantum dot},
  author = {Paw\l{}owski, J. and Bieniek, M. and Wo\ifmmode \acute{z}\else \'{z}\fi{}niak, T.},
  journal = {Phys. Rev. Applied},
  volume = {15},
  issue = {5},
  pages = {054025},
  numpages = {17},
  year = {2021},
  month = {May},
  publisher = {American Physical Society},
  doi = {10.1103/PhysRevApplied.15.054025},
  url = {https://link.aps.org/doi/10.1103/PhysRevApplied.15.054025}
}

@inproceedings{kesorn2016,
author = {Kesorn, Aniwat and Sukkabot, Worasak and Suwanna, Sujin},
title = {Dynamics and Quantum Leakage of InAs/GaAs Double Quantum Dots under Finite Time-Dependent Square-Pulsed Electric Field},
year = {2016},
month = {1},
volume = {1131},
pages = {97--105},
booktitle = {NanoThailand 2014},
series = {Advanced Materials Research},
publisher = {Trans Tech Publications Ltd},
doi = {10.4028/www.scientific.net/AMR.1131.97},
keywords = {Double Quantum Dot, Finite Pulse, Quantum Leakage}
}

@article{kesorn2016_2,
author = {A. Kesorn and P. Kalasuwan and A. Sinsarp and W. Sukkabot and S. Suwanna},
title = {Effects of square electric field pulses with random fluctuation on state dynamics of InAs/GaAs double quantum dots},
journal = {Integrated Ferroelectrics},
volume = {175},
number = {1},
pages = {220-235},
year  = {2016},
publisher = {Taylor & Francis},
doi = {10.1080/10584587.2016.1205363},
URL = { 
        https://doi.org/10.1080/10584587.2016.1205363
    },
eprint = { 
        https://doi.org/10.1080/10584587.2016.1205363
    }
}

%%%%%%%%%%%%%%%%%%%%%%%%
@article{Hayashi2003,
  title = {Coherent Manipulation of Electronic States in a Double Quantum Dot},
  author = {Hayashi, T. and Fujisawa, T. and Cheong, H. D. and Jeong, Y. H. and Hirayama, Y.},
  journal = {Phys. Rev. Lett.},
  volume = {91},
  issue = {22},
  pages = {226804},
  numpages = {4},
  year = {2003},
  month = {Nov},
  publisher = {American Physical Society},
  doi = {10.1103/PhysRevLett.91.226804},
  url = {https://link.aps.org/doi/10.1103/PhysRevLett.91.226804}
}

@article{Fujisawa2004,
title = {Rotation and phase-shift operations for a charge qubit in a double quantum dot},
journal = {Physica E},
volume = {21},
number = {2},
pages = {1046-1052},
year = {2004},
issn = {1386-9477},
doi = {https://doi.org/10.1016/j.physe.2003.11.184},
url = {https://www.sciencedirect.com/science/article/pii/S1386947703007513},
author = {Toshimasa Fujisawa and Toshiaki Hayashi and H.D Cheong and Y.H Jeong and Yoshiro Hirayama},
keywords = {Double quantum dot, Charge qubit, Two-level system},
abstract = {Coherent time evolution of a charge qubit in a semiconductor double quantum dot is demonstrated by means of electrical pulse experiments. The qubit state is manipulated with a rectangular or tailored voltage waveform that controls the energy of the system. The initialization, rotation gate, phase-shift gate, and measurement process are sequencially performed just by changing the voltage in a short time.}
}

@article{Gorman2005,
  title = {Charge-Qubit Operation of an Isolated Double Quantum Dot},
  author = {Gorman, J. and Hasko, D. G. and Williams, D. A.},
  journal = {Phys. Rev. Lett.},
  volume = {95},
  issue = {9},
  pages = {090502},
  numpages = {4},
  year = {2005},
  month = {Aug},
  publisher = {American Physical Society},
  doi = {10.1103/PhysRevLett.95.090502},
  url = {https://link.aps.org/doi/10.1103/PhysRevLett.95.090502}
}

@article{Fujisawa2006,
	doi = {10.1088/0034-4885/69/3/r05},
	url = {https://doi.org/10.1088/0034-4885/69/3/r05},
	year = 2006,
	month = {feb},
	publisher = {{IOP} Publishing},
	volume = {69},
	number = {3},
	pages = {759--796},
	author = {Toshimasa Fujisawa and Toshiaki Hayashi and Satoshi Sasaki},
	title = {Time-dependent single-electron transport through quantum dots},
	journal = {Rep. Prog. Phys.},
	abstract = {We describe time-dependent single-electron transport through quantum dots in the Coulomb blockade regime. Coherent dynamics of a single charge qubit in a double quantum dot is discussed with full one-qubit manipulation. Strength of decoherence is controlled with the applied voltage, but uncontrolled decoherence arises from electron–phonon coupling and background fluctuations. Then energy-relaxation dynamics is discussed for orbital and spin degree of freedom in a quantum dot. The electron–phonon interaction and spin–orbit coupling can be investigated as the dissipation problem. Finally, charge detection measurement is presented for statistical analysis of single-electron tunnelling transitions and for a sensitive qubit read-out device.}
}

@article{Shi2013,
  title = {Coherent quantum oscillations and echo measurements of a Si charge qubit},
  author = {Shi, Zhan and Simmons, C. B. and Ward, Daniel R. and Prance, J. R. and Mohr, R. T. and Koh, Teck Seng and Gamble, John King and Wu, Xian and Savage, D. E. and Lagally, M. G. and Friesen, Mark and Coppersmith, S. N. and Eriksson, M. A.},
  journal = {Phys. Rev. B},
  volume = {88},
  issue = {7},
  pages = {075416},
  numpages = {6},
  year = {2013},
  month = {Aug},
  publisher = {American Physical Society},
  doi = {10.1103/PhysRevB.88.075416},
  url = {https://link.aps.org/doi/10.1103/PhysRevB.88.075416}
}

@article{Petersson2010,
  title = {Quantum Coherence in a One-Electron Semiconductor Charge Qubit},
  author = {Petersson, K. D. and Petta, J. R. and Lu, H. and Gossard, A. C.},
  journal = {Phys. Rev. Lett.},
  volume = {105},
  issue = {24},
  pages = {246804},
  numpages = {4},
  year = {2010},
  month = {Dec},
  publisher = {American Physical Society},
  doi = {10.1103/PhysRevLett.105.246804},
  url = {https://link.aps.org/doi/10.1103/PhysRevLett.105.246804}
}

@article{Larsson2011,
  title = {Charge state readout and hyperfine interaction in a few-electron InGaAs double quantum dot},
  author = {Larsson, M. and Xu, H. Q.},
  journal = {Phys. Rev. B},
  volume = {83},
  issue = {23},
  pages = {235302},
  numpages = {6},
  year = {2011},
  month = {Jun},
  publisher = {American Physical Society},
  doi = {10.1103/PhysRevB.83.235302},
  url = {https://link.aps.org/doi/10.1103/PhysRevB.83.235302}
}


@Inbook{Kouwenhoven1997,
author="Kouwenhoven, Leo P.
and Marcus, Charles M.
and McEuen, Paul L.
and Tarucha, Seigo
and Westervelt, Robert M.
and Wingreen, Ned S.",
editor="Sohn, Lydia L.
and Kouwenhoven, Leo P.
and Sch{\"o}n, Gerd",
title="Electron Transport in Quantum Dots",
bookTitle="Mesoscopic Electron Transport",
year="1997",
publisher="Springer Netherlands",
address="Dordrecht",
pages="105--214",
abstract="The ongoing miniaturization of solid state devices often leads to the question: ``How small can we make resistors, transistors, etc., without changing the way they work?'' The question can be asked a different way, however: ``How small do we have to make devices in order to get fundamentally new properties?'' By ``new properties'' we particularly mean those that arise from quantum mechanics or the quantization of charge in units of eeffects that are only important in small systems such as atoms. ``What kind of small electronic devices do we have in mind?'' Any sort of clustering of atoms that can be connected to source and drain contacts and whose properties can be regulated with a gate electrode. Practically, the clustering of atoms may be a molecule, a small grain of metallic atoms, or an electronic device that is made with modern chip fabrication techniques. It turns out that such seemingly different structures have quite similar transport properties and that one can explain their physics within one relatively simple framework. In this paper we investigate the physics of electron transport through such small systems.",
isbn="978-94-015-8839-3",
doi="10.1007/978-94-015-8839-3_4",
url="https://doi.org/10.1007/978-94-015-8839-3_4"
}

%%%
@article{Vogl1983,
  title={A Semi-empirical tight-binding theory of the electronic structure of semiconductors†☆},
  author={Peter Vogl},
  journal={J. Phys. Chem. Solids},
  year={1983},
  volume={44},
  pages={365-378}
}

@article{Saito1998,
  title = {Strain-energy distribution and electronic structure of InAs pyramidal quantum dots with uncovered surfaces: Tight-binding analysis},
  author = {Saito, T. and Schulman, J. N. and Arakawa, Y.},
  journal = {Phys. Rev. B},
  volume = {57},
  issue = {20},
  pages = {13016--13019},
  numpages = {0},
  year = {1998},
  month = {May},
  publisher = {American Physical Society},
  doi = {10.1103/PhysRevB.57.13016},
  url = {https://link.aps.org/doi/10.1103/PhysRevB.57.13016}
}

@article{Strozecka2004,
title = {Stark effect in semiconductor nanocrystals: tight-binding approach},
journal = {Vacuum},
volume = {74},
number = {2},
pages = {259-262},
year = {2004},
issn = {0042-207X},
doi = {https://doi.org/10.1016/j.vacuum.2003.12.135},
url = {https://www.sciencedirect.com/science/article/pii/S0042207X04000326},
author = {A Stróżecka and W Jaskólski and M Zieliński and Garnett {W. Bryant}},
keywords = {Quantum dots, Artificial molecules, Stark effect},
abstract = {The influence of an external uniform electric field on the electron energy structure and charge densities of semiconductor nanocrystals is investigated. We study both uniform and multilayer nanocrystals as well as artificial molecules, i.e. systems built of two coupled quantum dots. We work in the framework of an empirical tight-binding theory, that allows the study of effects not accessible within the effective mass approach. The electric field can destroy the delocalized character of bonding-like and antibonding-like states of artificial molecules but can also lead to the formation of other field-tunable states.}
}

@article{Boykin2002,
  title = {Diagonal parameter shifts due to nearest-neighbor displacements in empirical tight-binding theory},
  author = {Boykin, Timothy B. and Klimeck, Gerhard and Bowen, R. Chris and Oyafuso, Fabiano},
  journal = {Phys. Rev. B},
  volume = {66},
  issue = {12},
  pages = {125207},
  numpages = {6},
  year = {2002},
  month = {Sep},
  publisher = {American Physical Society},
  doi = {10.1103/PhysRevB.66.125207},
  url = {https://link.aps.org/doi/10.1103/PhysRevB.66.125207}
}
%%%
%%%%%%%%%%%%%%%%%%%%%%%%
% SC-Coulomb Potential
@article{Santos2013,
  title={Electric-Field Dependence of the Effective Dielectric Constant in Graphene},
  author={Santos, Elton J. G. and Kaxiras, Efthimios},
  journal={Nano Lett.},
  year={2013},
  volume={13},
  pages={898–902}
}

@article{Keldysh1979,
       author = {{Keldysh}, L.~V.},
        title = "{Coulomb interaction in thin semiconductor and semimetal films}",
      journal = {JETP Lett.},
         year = 1979,
        month = jun,
       volume = {29},
        pages = {658},
       adsurl = {https://ui.adsabs.harvard.edu/abs/1979JETPL..29..658K},
      adsnote = {Provided by the SAO/NASA Astrophysics Data System}
}

@article{Cudazzo2011,
  title = {Dielectric screening in two-dimensional insulators: Implications for excitonic and impurity states in graphane},
  author = {Cudazzo, Pierluigi and Tokatly, Ilya V. and Rubio, Angel},
  journal = {Phys. Rev. B},
  volume = {84},
  issue = {8},
  pages = {085406},
  numpages = {7},
  year = {2011},
  month = {Aug},
  publisher = {American Physical Society},
  doi = {10.1103/PhysRevB.84.085406},
  url = {https://link.aps.org/doi/10.1103/PhysRevB.84.085406}
}

@article{Tuan2018,
  title = {Coulomb interaction in monolayer transition-metal dichalcogenides},
  author = {Van Tuan, Dinh and Yang, Min and Dery, Hanan},
  journal = {Phys. Rev. B},
  volume = {98},
  issue = {12},
  pages = {125308},
  numpages = {13},
  year = {2018},
  month = {Sep},
  publisher = {American Physical Society},
  doi = {10.1103/PhysRevB.98.125308},
  url = {https://link.aps.org/doi/10.1103/PhysRevB.98.125308}
}
%scccp


%%%%%%%%%%%%%%%%%%%%%%%
%2D-M more
@Article{Singh2017,
author ="Singh, Eric and Kim, Ki Seok and Yeom, Geun Young and Nalwa, Hari Singh",
title  ="Two-dimensional transition metal dichalcogenide-based counter electrodes for dye-sensitized solar cells",
journal  ="RSC Adv.",
year  ="2017",
volume  ="7",
issue  ="45",
pages  ="28234-28290",
publisher  ="The Royal Society of Chemistry",
doi  ="10.1039/C7RA03599C",
url  ="http://dx.doi.org/10.1039/C7RA03599C",
abstract  ="Dye-sensitized solar cells (DSSCs) are gaining considerable interest as alternatives to semiconductor-based thin film solar cells. The noble metal platinum (Pt) is conventionally used as a counter electrode (CE) material for fabricating DSSCs{,} since Pt is expensive and scarce{,} therefore{,} new materials have been explored to develop cost-effective Pt-free counter electrodes. Two-dimensional (2D) graphene-based counter electrodes have achieved the highest power conversion efficiency (PCE{,} η) of 13\%{,} which has stimulated research activities in 2D layered transition metal dichalcogenides (TMDs) for developing Pt-free DSSCs. In this review{,} progress made on alternative counter electrodes for fabricating low-cost Pt-free DSSCs{,} based on earth-abundant 2D TMDs including MoS2{,} WS2{,} TiS2{,} FeS2{,} CoS2{,} NiS2{,} SnS2{,} MoSe2{,} NbSe2{,} TaSe2{,} NiSe2{,} FeSe2{,} CoSe2{,} Bi2Se3 and their based composites{,} are discussed and summarized. Also{,} the considerable progress made on thin films of MoS2 and MoS2 based carbon{,} graphene{,} carbon nanotubes (CNTs){,} carbon nanofibers (CNFs){,} and poly(3{,}4-ethylenedioxythiophene):poly(styrenesulfonate) (PEDOT:PSS) composites as efficient counter electrodes (CEs) for DSSCs are discussed{,} in terms of their electrochemical and photovoltaic properties. At present{,} PCE values higher than that of standard Pt CE have been recorded for a number of TMD-based CEs{,} which include MoS2 and MoSe2/thin films deposited on Mo foil{,} MoS2/CNTs{,} MoS2/graphene{,} MoS2/carbon{,} MoSe2/PEDOT:PSS{,} NbSe2{,} FeS2{,} FeSe2 nanosheets{,} TiS2/graphene{,} and NiS2/graphene hybrid systems in DSSCs{,} for the reduction of triiodide (I3−) to iodide (I−). The highest PCE (η = 10.46\%) versus Pt CE (η = 8.25\%) at 1 Sun (100 mW cm−2{,} AM 1.5G) was measured for DSSCs having a low cost and flexible CoSe2/carbon-nanoclimbing wall counter electrode deposited on a nickel foam. Though TMD-based materials show great potential for solar cell devices{,} their long-term stability is equally important. The DSSCs with a TiS2/graphene hybrid{,} and TiS2/PEDOT:PSS composite CEs{,} showed stability up to 20 to 30 days{,} respectively{,} without any measurable degradation in the photovoltaic performance. The long-term stability of TMDs-based DSSCs under different environmental conditions is also described in view of their commercial applications."}


@article{Brill2021,
author = {Brill, Adam R. and Kafri, Alonit and Mohapatra, Pranab K. and Ismach, Ariel and de Ruiter, Graham and Koren, Elad},
title = {Modulating the Optoelectronic Properties of MoS2 by Highly Oriented Dipole-Generating Monolayers},
journal = {ACS Applied Materials \& Interfaces},
volume = {13},
number = {27},
pages = {32590-32597},
year = {2021},
doi = {10.1021/acsami.1c09035},
    note ={PMID: 34190537},

URL = { 
        https://doi.org/10.1021/acsami.1c09035
    
},
eprint = { 
        https://doi.org/10.1021/acsami.1c09035
    
}
}

@article{Islam2020,
abstract = {Optical data sensing, processing and visual memory are fundamental requirements for artificial intelligence and robotics with autonomous navigation. Traditionally, imaging has been kept separate from the pattern recognition circuitry. Optoelectronic synapses hold the special potential of integrating these two fields into a single layer, where a single device can record optical data, convert it into a conductance state and store it for learning and pattern recognition, similar to the optic nerve in human eye. In this work, the trapping and de-trapping of photogenerated carriers in the MoS2/SiO2 interface of a n-channel MoS2 transistor was employed to emulate the optoelectronic synapse characteristics. The monolayer MoS2 field effect transistor (FET) exhibits photo-induced short-term and long-term potentiation, electrically driven long-term depression, paired pulse facilitation (PPF), spike time dependent plasticity, which are necessary synaptic characteristics. Moreover, the device's ability to retain its conductance state can be modulated by the gate voltage, making the device behave as a photodetector for positive gate voltages and an optoelectronic synapse at negative gate voltages.},
author = {Islam, Molla Manjurul and Dev, Durjoy and Krishnaprasad, Adithi and Tetard, Laurene and Roy, Tania},
doi = {10.1038/s41598-020-78767-4},
issn = {2045-2322},
journal = {Sci Rep},
number = {1},
pages = {21870},
title = {{Optoelectronic synapse using monolayer MoS2 field effect transistors}},
url = {https://doi.org/10.1038/s41598-020-78767-4},
volume = {10},
year = {2020}
}

@article{Sajid2020,
	doi = {10.1088/2053-1583/ab8f61},
	url = {https://doi.org/10.1088/2053-1583/ab8f61},
	year = 2020,
	month = {jun},
	publisher = {{IOP} Publishing},
	volume = {7},
	number = {3},
	pages = {031007},
	author = {A Sajid and Kristian S Thygesen},
	title = {$\text{V}_\text{N}\text{C}_\text{B}$ defect as source of single photon emission from hexagonal boron nitride},
	journal = {2D Materials},
	abstract = {Single photon emitters in 2D hexagonal boron nitride (hBN) have attracted a considerable attention because of their highly intense, stable, and strain-tunable emission. However, the precise source of this emission, in particular the detailed atomistic structure of the involved crystal defect, remains unknown. In this work, we present first-principles calculations of the vibrationally resolved optical fingerprint of the spin-triplet to transition of the VNCB point defect in hBN. Based on the excellent agreement with experiments for key spectroscopic quantities such as the emission frequency and polarization, the photoluminescence (PL) line shape, Huang–Rhys factor, Debye–Waller factor, and re-organization energy, we conclusively assign the observed single photon emission at ∼2 eV to the VNCB defect. Our work thereby resolves a long-standing debate about the exact chemical nature of the source of single photon emission from hBN and establishes the microscopic understanding necessary for controlling and deploying such photons for quantum technological applications.}
}

@article{Dev2020,
  title = {Fingerprinting quantum emitters in hexagonal boron nitride using strain},
  author = {Dev, Pratibha},
  journal = {Phys. Rev. Research},
  volume = {2},
  issue = {2},
  pages = {022050},
  numpages = {7},
  year = {2020},
  month = {Jun},
  publisher = {American Physical Society},
  doi = {10.1103/PhysRevResearch.2.022050},
  url = {https://link.aps.org/doi/10.1103/PhysRevResearch.2.022050}
}

@article{Thompson2020,
  title = {Criteria for deterministic single-photon emission in two-dimensional atomic crystals},
  author = {Thompson, Joshua J. P. and Brem, Samuel and Fang, Hanlin and Frey, Joey and Dash, Saroj P. and Wieczorek, Witlef and Malic, Ermin},
  journal = {Phys. Rev. Materials},
  volume = {4},
  issue = {8},
  pages = {084006},
  numpages = {7},
  year = {2020},
  month = {Aug},
  publisher = {American Physical Society},
  doi = {10.1103/PhysRevMaterials.4.084006},
  url = {https://link.aps.org/doi/10.1103/PhysRevMaterials.4.084006}
}

@inproceedings{Hunkao2018,
author = {Hunkao, Rutchapon  and Kesorn, Aniwat and Maezono, Ryo and Sinsarp, Asawin and Sukkabot, Worasak and Tivakornsasithorn, Kritsanu and Suwanna, Sujin},
title = {Density Functional Theory Study of Strain-Induced Band Gap Tunability of Two-Dimensional Layered MoS2, MoO2, WS2 and WO2},
year = {2018},
month = {8},
pages = {715--722},
booktitle = {The 44th Congress on Science and Technology of Thailand (STT 44)}
}

@article{Kang2013,
title = "Band offsets and heterostructures of two-dimensional semiconductors",
abstract = "The band offsets and heterostructures of monolayer and few-layer transition-metal dichalcogenides MX2 (M = Mo, W; X = S, Se, Te) are investigated from first principles calculations. The band alignments between different MX2 monolayers are calculated using the vacuum level as reference, and a simple model is proposed to explain the observed chemical trends. Some of the monolayers and their heterostructures show band alignments suitable for potential applications in spontaneous water splitting, photovoltaics, and optoelectronics. The strong dependence of the band offset on the number of layers also implicates a possible way of patterning quantum structures with thickness engineering.",
author = "Jun Kang and Sefaattin Tongay and Jian Zhou and Jingbo Li and Junqiao Wu",
year = "2013",
month = jan,
day = "7",
doi = "10.1063/1.4774090",
language = "English (US)",
volume = "102",
journal = "Applied Physics Letters",
issn = "0003-6951",
publisher = "American Institute of Physics Publising LLC",
number = "1",
}

@article{Vamivakas2011,
  title = {Nanoscale Optical Electrometer},
  author = {Vamivakas, A. N. and Zhao, Y. and F\"alt, S. and Badolato, A. and Taylor, J. M. and Atat\"ure, M.},
  journal = {Phys. Rev. Lett.},
  volume = {107},
  issue = {16},
  pages = {166802},
  numpages = {5},
  year = {2011},
  month = {Oct},
  publisher = {American Physical Society},
  doi = {10.1103/PhysRevLett.107.166802},
  url = {https://link.aps.org/doi/10.1103/PhysRevLett.107.166802}
}

@article{Cui2015,
abstract = {Two-dimensional (2D) layered materials have attracted significant attention for device applications because of their unique structures and outstanding properties. Here, a field-effect transistor (FET) sensor device is fabricated based on 2D phosphorene nanosheets (PNSs). The PNS sensor exhibits an ultrahigh sensitivity to NO2 in dry air and the sensitivity is dependent on its thickness. A maximum response is observed for 4.8-nm-thick PNS, with a sensitivity up to 190{\%} at 20 parts per billion (p.p.b.) at room temperature. First-principles calculations combined with the statistical thermodynamics modelling predict that the adsorption density is ∼1015 cm−2 for the 4.8-nm-thick PNS when exposed to 20 p.p.b. NO2 at 300 K. Our sensitivity modelling further suggests that the dependence of sensitivity on the PNS thickness is dictated by the band gap for thinner sheets ({\textless}10 nm) and by the effective thickness on gas adsorption for thicker sheets ({\textgreater}10 nm).},
author = {Cui, Shumao and Pu, Haihui and Wells, Spencer A and Wen, Zhenhai and Mao, Shun and Chang, Jingbo and Hersam, Mark C and Chen, Junhong},
doi = {10.1038/ncomms9632},
issn = {2041-1723},
journal = {Nature Communications},
number = {1},
pages = {8632},
title = {{Ultrahigh sensitivity and layer-dependent sensing performance of phosphorene-based gas sensors}},
url = {https://doi.org/10.1038/ncomms9632},
volume = {6},
year = {2015}
}

@article{Ladha2019,
title = {A review on density functional theory–based study on two-dimensional materials used in batteries},
journal = {Materials Today Chemistry},
volume = {11},
pages = {94-111},
year = {2019},
issn = {2468-5194},
doi = {https://doi.org/10.1016/j.mtchem.2018.10.006},
url = {https://www.sciencedirect.com/science/article/pii/S2468519418301897},
author = {Divya G. Ladha},
keywords = {Lithium-ion batteries, First-principles study, Two dimensional materials, Adsorption energy, Diffusion barrier},
abstract = {Lithium-ion batteries (LIBs) are surrounded by a wide range of applications in electric vehicles, mobile phones, and laptop charger. Although LIB has high energy and power density, however because of high cost, heating issues, dendrites formation, aging, and limited resources for LIBs, other metal ions batteries such as sodium, calcium, aluminium, and magnesium are also explored as a potential source for energy storage applications. With the increase in demand of batteries, investigations are in progress to build a high power and high energy density material. First-principles simulation study evaluates the structural properties, diffusive mobility, conductivity, and open circuit voltage for such electrode material at atomistic level. The simulation study supports in understanding and improving the properties of the material to increase their efficiency. The current review covers the introduction to metal-ion batteries with special focus on LIB. The importance and behavior of two-dimensional materials such as doped and non-doped graphene and its analogs, metal chalcogenides, and metal carbides in metal-ion batteries are evaluated. The review provides the basic understanding of the density functional theory–based first-principles parameters required for the evaluation of battery materials and their properties.}
}

@Article{Wang2016,
author ="Wang, Xuewan and Sun, Gengzhi and Li, Nan and Chen, Peng",
title  ="Quantum dots derived from two-dimensional materials and their applications for catalysis and energy",
journal  ="Chem. Soc. Rev.",
year  ="2016",
volume  ="45",
issue  ="8",
pages  ="2239-2262",
publisher  ="The Royal Society of Chemistry",
doi  ="10.1039/C5CS00811E",
url  ="http://dx.doi.org/10.1039/C5CS00811E",
abstract  ="Quantum dots (QDs) derived from the atomically-thin two-dimensional (2D) sheets (graphene{,} transition metal dichalcogenide{,} graphitic carbon nitride{,} hexagonal boron nitride{,} and phosphorene) are emerging extraordinary zero-dimensional materials. Covering a broad spectrum of interesting optical{,} catalytic{,} electronic{,} chemical and electrochemical properties{,} these 2D-QDs promise a wide range of novel applications including imaging{,} sensing{,} cancer therapy{,} optoelectronics{,} display{,} catalysis{,} and energy. In this article{,} we discuss the synthesis methods and the properties of these 2D-QDs and emphasize their applications in electrocatalysis{,} photocatalysis{,} supercapacitors{,} batteries{,} and photovoltaics."}

@article{Patra2021,
author = {Patra, Abhilash and Jana, Subrata and Samal, Prasanjit and Tran, Fabien and Kalantari, Leila and Doumont, Jan and Blaha, Peter},
title = {Efficient Band Structure Calculation of Two-Dimensional Materials from Semilocal Density Functionals},
journal = { J. Phys. Chem. C},
volume = {125},
number = {20},
pages = {11206-11215},
year = {2021},
doi = {10.1021/acs.jpcc.1c02031},
URL = { 
        https://doi.org/10.1021/acs.jpcc.1c02031
},
eprint = { 
        https://doi.org/10.1021/acs.jpcc.1c02031
}

}

@Article{Tyagi2020,
author ="Tyagi, Deepika and Wang, Huide and Huang, Weichun and Hu, Lanping and Tang, Yanfeng and Guo, Zhinan and Ouyang, Zhengbiao and Zhang, Han",
title  ="Recent advances in two-dimensional-material-based sensing technology toward health and environmental monitoring applications",
journal  ="Nanoscale",
year  ="2020",
volume  ="12",
issue  ="6",
pages  ="3535-3559",
publisher  ="The Royal Society of Chemistry",
doi  ="10.1039/C9NR10178K",
url  ="http://dx.doi.org/10.1039/C9NR10178K",
abstract  ="Monitoring harmful and toxic chemicals{,} gases{,} microorganisms{,} and radiation has been a challenge to the scientific community for the betterment of human health and environment. Two-dimensional (2D)-material-based sensors are highly efficient and compatible with modern fabrication technology{,} which yield data that can be proficiently used for health and environmental monitoring. Graphene and its oxides{,} black phosphorus (BP){,} transition metal dichalcogenides (TMDCs){,} metal oxides{,} and other 2D nanomaterials have demonstrated properties that have been alluring for the manufacture of highly sensitive sensors due to their unique material properties arising from their inherent structures. This review summarizes the properties of 2D nanomaterials that can provide a platform to develop high-performance sensors. In this review{,} we have also discussed the advances made in the field of infrared photodetectors and electrochemical sensors and how the structural properties of 2D nanomaterials affect sensitivity and performance. Further{,} this review highlights 2D-nanomaterial-based electrochemical sensors that can be used to check for contaminations from heavy metals{,} organic/inorganic compounds{,} poisonous gases{,} pesticides{,} bacteria{,} antibiotics{,} etc.{,} in water or air{,} which are severe risks to human wellbeing as well as the environment. Moreover{,} the limitations{,} future prospects{,} and challenges for the development of sensors based on 2D materials are also discussed for future advancements."}

@article{Kajale2021,
title = {2D material based field effect transistors and nanoelectromechanical systems for sensing applications},
journal = {iScience},
volume = {24},
number = {12},
pages = {103513},
year = {2021},
issn = {2589-0042},
doi = {https://doi.org/10.1016/j.isci.2021.103513},
url = {https://www.sciencedirect.com/science/article/pii/S258900422101484X},
author = {Shivam Nitin Kajale and Shubham Yadav and Yubin Cai and Baju Joy and Deblina Sarkar},
keywords = {Nanotechnology, Materials science, Devices},
abstract = {Summary
Sensors are ubiquitous in modern society because of their wide applications in healthcare, security, forensic industries as well as environmental protection. Specifically, sensors which can be microfabricated employing very-large-scale-integration (VLSI) compatible microfabrication techniques are particularly desirable. This is because they can provide several advantages: small size, low cost, and possibility of mass fabrication. 2D materials are a promising building block for such sensors. Their atomically thin nature, flat surfaces and ability to form van der Waals hetero junctions opens up the pathway for versatile functionalities. Here, we review 2D material-based field-effect-transistors (FETs) and nano-electro-mechanical systems (NEMs) for applications in detecting different gases, chemicals, and biomolecules. We will provide insights into the unique advantages of these materials for these sensing applications and discuss the fabrication methods, detection schemes and performance pertaining to these technologies. Finally, we will discuss the current challenges and prospects for this field.}
}

%2D-M more end
%%%%%%%%%%%%%%%%%%%%%%%

%%%%%%%%%%%%%%%%%%%%%%%
%other qubits

%photon
@article{Lee2022,
title = {Controlled-NOT operation of SiN-photonic circuit using photon pairs from silicon-photonic circuit},
journal = {Optics Communications},
volume = {509},
pages = {127863},
year = {2022},
issn = {0030-4018},
doi = {https://doi.org/10.1016/j.optcom.2021.127863},
url = {https://www.sciencedirect.com/science/article/pii/S0030401821010014},
author = {Jong-Moo Lee and Wook-Jae Lee and Min-Su Kim and SungWan Cho and Jung Jin Ju and Gabriele Navickaite and Juan Fernandez},
keywords = {Integrated optics, Quantum optics, Optical planar waveguides},
abstract = {We demonstrate controlled-NOT (CNOT) operation of a silicon nitride photonic integrated circuit using path-entangled photon pairs from a silicon-photonic integrated circuit as logical inputs. The CNOT gate is constructed by combining several silicon-nitride Mach–Zehnder interferometers for a linear-optical quantum gate. We package each of the two photonic circuits with electrical wire bonding and optical fiber bonding for stable measurement. The logical-basis fidelity of CNOT operation is measured better than 81\% for the fully packaged photonic circuits.}
}

@article{Zeuner2018,
abstract = {Recent progress in integrated-optics technology has made photonics a promising platform for quantum networks and quantum computation protocols. Integrated optical circuits are characterized by small device footprints and unrivalled intrinsic interferometric stability. Here, we take advantage of femtosecond-laser-written waveguides' ability to process polarization-encoded qubits and present an implementation of a heralded controlled-NOT gate on chip. We evaluate the gate performance in the computational basis and a superposition basis, showing that the gate can create polarization entanglement between two photons. Transmission through the integrated device is optimized using thermally expanded core fibers and adiabatically reduced mode-field diameters at the waveguide facets. This demonstration underlines the feasibility of integrated quantum gates for all-optical quantum networks and quantum repeaters.},
author = {Zeuner, Jonas and Sharma, Aditya N and Tillmann, Max and Heilmann, Ren{\'{e}} and Gr{\"{a}}fe, Markus and Moqanaki, Amir and Szameit, Alexander and Walther, Philip},
doi = {10.1038/s41534-018-0068-0},
issn = {2056-6387},
journal = {npj Quantum Information},
number = {1},
pages = {13},
title = {{Integrated-optics heralded controlled-NOT gate for polarization-encoded qubits}},
url = {https://doi.org/10.1038/s41534-018-0068-0},
volume = {4},
year = {2018}
}

@article{KLM2001,
abstract = {Quantum computers promise to increase greatly the efficiency of solving problems such as factoring large integers, combinatorial optimization and quantum physics simulation. One of the greatest challenges now is to implement the basic quantum-computational elements in a physical system and to demonstrate that they can be reliably and scalably controlled. One of the earliest proposals for quantum computation is based on implementing a quantum bit with two optical modes containing one photon. The proposal is appealing because of the ease with which photon interference can be observed. Until now, it suffered from the requirement for non-linear couplings between optical modes containing few photons. Here we show that efficient quantum computation is possible using only beam splitters, phase shifters, single photon sources and photo-detectors. Our methods exploit feedback from photo-detectors and are robust against errors from photon loss and detector inefficiency. The basic elements are accessible to experimental investigation with current technology.},
author = {Knill, E and Laflamme, R and Milburn, G J},
doi = {10.1038/35051009},
issn = {1476-4687},
journal = {Nature},
number = {6816},
pages = {46--52},
title = {{A scheme for efficient quantum computation with linear optics}},
url = {https://doi.org/10.1038/35051009},
volume = {409},
year = {2001}
}

@article{OBrien2003,
abstract = {The promise of tremendous computational power, coupled with the development of robust error-correcting schemes1, has fuelled extensive efforts2 to build a quantum computer. The requirements for realizing such a device are confounding: scalable quantum bits (two-level quantum systems, or qubits) that can be well isolated from the environment, but also initialized, measured and made to undergo controllable interactions to implement a universal set of quantum logic gates3. The usual set consists of single qubit rotations and a controlled-NOT (CNOT) gate, which flips the state of a target qubit conditional on the control qubit being in the state 1. Here we report an unambiguous experimental demonstration and comprehensive characterization of quantum CNOT operation in an optical system. We produce all four entangled Bell states as a function of only the input qubits' logical values, for a single operating condition of the gate. The gate is probabilistic (the qubits are destroyed upon failure), but with the addition of linear optical quantum non-demolition measurements, it is equivalent to the CNOT gate required for scalable all-optical quantum computation4.},
author = {O'Brien, J L and Pryde, G J and White, A G and Ralph, T C and Branning, D},
doi = {10.1038/nature02054},
issn = {1476-4687},
journal = {Nature},
number = {6964},
pages = {264--267},
title = {{Demonstration of an all-optical quantum controlled-NOT gate}},
url = {https://doi.org/10.1038/nature02054},
volume = {426},
year = {2003}
}

@article{Clements2016,
author = {William R. Clements and Peter C. Humphreys and Benjamin J. Metcalf and W. Steven Kolthammer and Ian A. Walmsley},
journal = {Optica},
keywords = {Integrated optics; Integrated optics devices; Quantum optics; Beam splitters; Beam structure; Optical depth; Optical directional couplers; Optical processing devices; Phase shift},
number = {12},
pages = {1460--1465},
publisher = {Optica Publishing Group},
title = {Optimal design for universal multiport interferometers},
volume = {3},
month = {Dec},
year = {2016},
url = {http://opg.optica.org/optica/abstract.cfm?URI=optica-3-12-1460},
doi = {10.1364/OPTICA.3.001460},
abstract = {Universal multiport interferometers, which can be programmed to implement any linear transformation between multiple channels, are emerging as a powerful tool for both classical and quantum photonics. These interferometers are typically composed of a regular mesh of beam splitters and phase shifters, allowing for straightforward fabrication using integrated photonic architectures and ready scalability. The current, standard design for universal multiport interferometers is based on work by Reck et al. \[Phys. Rev. Lett.73, 58 (1994)PRLTAO0031-900710.1103/PhysRevLett.73.58\]. We demonstrate a new design for universal multiport interferometers based on an alternative arrangement of beam splitters and phase shifters, which outperforms that by Reck et al. Our design requires half the optical depth of the Reck design and is significantly more robust to optical losses.},
}

@article{Carolan2015,
author = {Jacques Carolan  and Christopher Harrold  and Chris Sparrow  and Enrique Martín-López  and Nicholas J. Russell  and Joshua W. Silverstone  and Peter J. Shadbolt  and Nobuyuki Matsuda  and Manabu Oguma  and Mikitaka Itoh  and Graham D. Marshall  and Mark G. Thompson  and Jonathan C. F. Matthews  and Toshikazu Hashimoto  and Jeremy L. O’Brien  and Anthony Laing },
title = {Universal linear optics},
journal = {Science},
volume = {349},
number = {6249},
pages = {711-716},
year = {2015},
doi = {10.1126/science.aab3642},
URL = {https://www.science.org/doi/abs/10.1126/science.aab3642},
eprint = {https://www.science.org/doi/pdf/10.1126/science.aab3642},
abstract = {Encoding and manipulating information in the states of single photons provides a potential platform for quantum computing and communication. Carolan et al. developed a reconfigurable integrated waveguide device fabricated in a glass chip (see the Perspective by Rohde and Dowling). The device allowed for universal linear optics transformations on six wave-guides using 15 integrated Mach-Zehnder interferometers, each of which was individually programmable. Functional performance in a number of applications in optics and quantum optics demonstrates the versatility of the device's reprogrammable architecture. Science, this issue p. 711; see also p. 696 A reconfigurable optical circuit provides a platform for a photonically-based quantum computer. [Also see Perspective by Rohde and Dowling] Linear optics underpins fundamental tests of quantum mechanics and quantum technologies. We demonstrate a single reprogrammable optical circuit that is sufficient to implement all possible linear optical protocols up to the size of that circuit. Our six-mode universal system consists of a cascade of 15 Mach-Zehnder interferometers with 30 thermo-optic phase shifters integrated into a single photonic chip that is electrically and optically interfaced for arbitrary setting of all phase shifters, input of up to six photons, and their measurement with a 12-single-photon detector system. We programmed this system to implement heralded quantum logic and entangling gates, boson sampling with verification tests, and six-dimensional complex Hadamards. We implemented 100 Haar random unitaries with an average fidelity of 0.999 ± 0.001. Our system can be rapidly reprogrammed to implement these and any other linear optical protocol, pointing the way to applications across fundamental science and quantum technologies.}}

@article{Ewert2014,
  title = {$3/4$-Efficient Bell Measurement with Passive Linear Optics and Unentangled Ancillae},
  author = {Ewert, Fabian and van Loock, Peter},
  journal = {Phys. Rev. Lett.},
  volume = {113},
  issue = {14},
  pages = {140403},
  numpages = {5},
  year = {2014},
  month = {Sep},
  publisher = {American Physical Society},
  doi = {10.1103/PhysRevLett.113.140403},
  url = {https://link.aps.org/doi/10.1103/PhysRevLett.113.140403}
}

%superconducting qubits
@misc{Long2021,
  doi = {10.48550/ARXIV.2103.12305},
  url = {https://arxiv.org/abs/2103.12305},
  author = {Long, Junling and Zhao, Tongyu and Bal, Mustafa and Zhao, Ruichen and Barron, George S. and Ku, Hsiang-sheng and Howard, Joel A. and Wu, Xian and McRae, Corey Rae H. and Deng, Xiu-Hao and Ribeill, Guilhem J. and Singh, Meenakshi and Ohki, Thomas A. and Barnes, Edwin and Economou, Sophia E. and Pappas, David P.},
  keywords = {Quantum Physics (quant-ph), FOS: Physical sciences, FOS: Physical sciences},
  title = {A universal quantum gate set for transmon qubits with strong ZZ interactions},
  publisher = {arXiv},
  year = {2021},
  copyright = {arXiv.org perpetual, non-exclusive license}
}

@article{Plantenberg2007,
abstract = {Quantum computation requires quantum logic gates that use the interaction within pairs of quantum bits (qubits) to perform conditional operations. Superconducting qubits may offer an attractive route towards scalable quantum computing. Plantenberg et al. demonstrate a complete set of controlled-NOT quantum logic gates using a single pair of coupled flux qubits. These gates are ready for use in quantum algorithms.},
author = {Plantenberg, J H and de Groot, P C and Harmans, C J P M and Mooij, J E},
doi = {10.1038/nature05896},
issn = {1476-4687},
journal = {Nature},
number = {7146},
pages = {836--839},
title = {{Demonstration of controlled-NOT quantum gates on a pair of superconducting quantum bits}},
url = {https://doi.org/10.1038/nature05896},
volume = {447},
year = {2007}
}


%other qubits
%%%%%%%%%%%%%%%%%%%%%%%


@inproceedings{Woon2014,
author = {Woon, Chin Y. and Gopir, Geri and Othman, Ahmad Puaad},
title = {Discontinuity Mass of Finite Difference Calculation in InAs-GaAs Quantum Dots},
year = {2014},
month = {5},
volume = {895},
pages = {415--419},
booktitle = {Solid State Science and Technology IV},
series = {Advanced Materials Research},
publisher = {Trans Tech Publications Ltd},
doi = {10.4028/www.scientific.net/AMR.895.415},
keywords = {Finite Difference, Discontinuity Mass, Quantum Dot (QD)}
}


@article{Barticevic2009,
	doi = {10.1088/0953-8984/21/40/405801},
	url = {https://doi.org/10.1088/0953-8984/21/40/405801},
	year = 2009,
	month = {sep},
	publisher = {{IOP} Publishing},
	volume = {21},
	number = {40},
	pages = {405801},
	author = {Z Barticevic and M Pacheco and C A Duque and L E Oliveira},
	title = {A theoretical study of exciton energy levels in laterally coupled quantum dots},
	journal = {J. Phys: Condens. Matter},
	abstract = {A theoretical study of the electronic and optical properties of laterally coupled quantum dots, under applied magnetic fields perpendicular to the plane of the dots, is presented. The exciton energy levels of such laterally coupled quantum-dot systems, together with the corresponding wavefunctions and eigenvalues, are obtained in the effective-mass approximation by using an extended variational approach in which the magnetoexciton states are simultaneously obtained. One achieves the expected limits of one single quantum dot, when the distance between the dots is zero, and of two uncoupled quantum dots, when the distance between the dots is large enough. Moreover, present calculations—with appropriate structural dimensions of the two-dot system—are shown to be in agreement with measurements in self-assembled laterally aligned GaAs quantum-dot pairs and naturally/accidentally occurring coupled quantum dots in GaAs/GaAlAs quantum wells.}
}

% average fidelity
@article{Pedersen2007,
title = {Fidelity of quantum operations},
journal = {Physics Letters A},
volume = {367},
number = {1},
pages = {47-51},
year = {2007},
issn = {0375-9601},
doi = {https://doi.org/10.1016/j.physleta.2007.02.069},
url = {https://www.sciencedirect.com/science/article/pii/S0375960107003271},
author = {Line Hjortshøj Pedersen and Niels Martin Møller and Klaus Mølmer},
abstract = {We present a derivation and numerous applications of a compact explicit formula for the average fidelity of a quantum operation on a finite-dimensional quantum system. The formula can be applied to averages over particularly relevant subspaces; it is easily generalized to multi-component systems, and as a special result, we show that when the same completely positive trace-preserving map is applied to a large number of qubits with one-bit fidelity F close to unity, the average fidelity of the operation on the full K-bit register scales as F3K/2.}
}

@inbook{senellart2012, place={Cambridge}, title={Deterministic light–matter coupling with single quantum dots}, DOI={10.1017/CBO9780511998331.009}, booktitle={Quantum Dots: Optics, Electron Transport and Future Applications}, publisher={Cambridge University Press}, author={Senellart, P.}, editor={Tartakovskii, AlexanderEditor}, year={2012}, pages={137–152}}

@Article{Laferriere2022,
author={Laferri{\`e}re, Patrick
and Yeung, Edith
and Miron, Isabelle
and Northeast, David B.
and Haffouz, Sofiane
and Lapointe, Jean
and Korkusinski, Marek
and Poole, Philip J.
and Williams, Robin L.
and Dalacu, Dan},
title={Unity yield of deterministically positioned quantum dot single photon sources},
journal={Scientific Reports},
year={2022},
month={Apr},
day={16},
volume={12},
number={1},
pages={6376},
abstract={We report on a platform for the production of single photon devices with a fabrication yield of 100{\%}. The sources are based on InAsP quantum dots embedded within position-controlled bottom-up InP nanowires. Using optimized growth conditions, we produce large arrays of structures having highly uniform geometries. Collection efficiencies are as high as 83{\%} and multiphoton emission probabilities as low as 0.6{\%} with the distribution away from optimal values associated with the excitation of other charge complexes and re-excitation processes, respectively, inherent to the above-band excitation employed. Importantly, emission peak lineshapes have Lorentzian profiles indicating that linewidths are not limited by inhomogeneous broadening but rather pure dephasing, likely elastic carrier-phonon scattering due to a high phonon occupation. This work establishes nanowire-based devices as a viable route for the scalable fabrication of efficient single photon sources and provides a valuable resource for hybrid on-chip platforms currently being developed.},
issn={2045-2322},
doi={10.1038/s41598-022-10451-1},
url={https://doi.org/10.1038/s41598-022-10451-1}
}


%%%%
%rivs
@Article{Guo2019,
author ="Guo, Yu and Ma, Liang and Mao, Keke and Ju, Minggang and Bai, Yizhen and Zhao, Jijun and Zeng, Xiao Cheng",
title  ="Eighteen functional monolayer metal oxides: wide bandgap semiconductors with superior oxidation resistance and ultrahigh carrier mobility",
journal  ="Nanoscale Horiz.",
year  ="2019",
volume  ="4",
issue  ="3",
pages  ="592-600",
publisher  ="The Royal Society of Chemistry",
doi  ="10.1039/C8NH00273H",
url  ="http://dx.doi.org/10.1039/C8NH00273H",
abstract  ="Layered metal oxides have emerged as an up-and-comer in the family of two-dimensional materials due to their natural abundance{,} intrinsic bandgap{,} and chemical inertness. Based on first-principles calculations{,} we systematically investigated the atomic structures{,} energetic stability{,} and electronic properties of 18 monolayer metal oxides. All these monolayer metal oxides are predicted to be energetically favorable with negative formation energies in the range of −4.27 to −0.47 eV per atom{,} suggesting good experimental feasibility for synthesis of these monolayer metal oxides. Monolayer metal oxides exhibit superior oxidation resistance{,} and possess modest to wide bandgaps (1.22–6.48 eV) and high carrier mobility (especially up to 8540 cm2 V−1 s−1 for the InO monolayer){,} thereby rendering these low-dimensional materials promising candidates for carrier transport. Also{,} a pronounced in-plane anisotropy for the carrier mobility with a longitudinal/horizontal ratio as large as 115 is revealed for the monolayer metal oxides. These 2D metal oxides exhibit notable absorption in the ultraviolet range with the absorption coefficient >105 cm−1. The combined novel properties of these monolayer metal oxides offer a wide range of opportunities for advanced electronic and optoelectronic applications."}

@article{Georgieva2021,
title = {Material proposal for 2D indium oxide},
journal = {Applied Surface Science},
volume = {548},
pages = {149275},
year = {2021},
issn = {0169-4332},
doi = {https://doi.org/10.1016/j.apsusc.2021.149275},
url = {https://www.sciencedirect.com/science/article/pii/S0169433221003512},
author = {Anelia Kakanakova-Georgieva and Filippo Giannazzo and Giuseppe Nicotra and Ildikó Cora and Gueorgui K. Gueorguiev and Per O.Å. Persson and Béla Pécz},
keywords = {2D oxides, Metal organic chemical vapor deposition, Conductive atomic force microscopy, Scanning transmission electron microscopy},
abstract = {Realization of semiconductor materials at the two-dimensional (2D) limit can elicit exceptional and diversified performance exercising transformative influence on modern technology. We report experimental evidence for the formation of conceptually new 2D indium oxide (InO) and its material characteristics. The formation of 2D InO was harvested through targeted intercalation of indium (In) atoms and deposition kinetics at graphene/SiC interface using a robust metal organic chemical vapor deposition (MOCVD) process. A distinct structural configuration of two sub-layers of In atoms in “atop” positions was imaged by scanning transmission electron microscopy (STEM). The bonding of oxygen atoms to indium atoms was indicated using electron energy loss spectroscopy (EELS). A wide bandgap energy measuring a value of 4.1 eV was estimated by conductive atomic force microscopy measurements (C-AFM) for the 2D InO.}
}

@article{Freitas2015,
	doi = {10.1088/0953-8984/27/48/485306},
	url = {https://doi.org/10.1088/0953-8984/27/48/485306},
	year = 2015,
	month = {nov},
	publisher = {{IOP} Publishing},
	volume = {27},
	number = {48},
	pages = {485306},
	author = {R R Q Freitas and F de Brito Mota and R Rivelino and C M C de Castilho and A Kakanakova-Georgieva and G K Gueorguiev},
	title = {Spin-orbit-induced gap modification in buckled honeycomb {XBi} and {XBi}$_3$ (X = B, Al, Ga, and IN) sheets},
	journal = {Journal of Physics: Condensed Matter},
	abstract = {The band structure and stability of XBi and XBi3 (X  =  B, Al, Ga, and In) single sheets are predicted using first-principles calculations. It is demonstrated that the band gap values of these new classes of two-dimensional (2D) materials depend on both the spin-orbit coupling (SOC) and type of group-III elements in these hetero-sheets. Thus, topological properties can be achieved, allowing for viable applications based on coherent spin transport at room temperature. The spin-orbit effects are proved to be essential to explain the tunability by group-III atoms. A clear effect of including SOC in the calculations is lifting the spin degeneracy of the bands at the Γ point of the Brillouin zone. The nature of the band gaps, direct or indirect, is also tuned by SOC, and by the appropriate X element involved. It is observed that, in the case of XBi single sheets, band inversions naturally occur for GaBi and InBi, which exhibit band gap values around 172 meV. This indicates that these 2D materials are potential candidates for topological insulators. On the contrary, a similar type of band inversion, as obtained for the XBi, was not observed in the XBi3 band structure. In general, the calculations, taking into account SOC, reveal that some of these buckled sheets exhibit sizable gaps, making them suitable for applications in room-temperature spintronic devices.}
}
%%%%
